# Supplementary material for: Sericin Ser3 Ectopic Expressed in Posterior Silk Gland Affects Hemolymph Immune Melanization Response via Reducing Melanin Synthesis in Silkworm
Source: Insects. 2023 Feb 28;14(3):245. doi: 10.3390/insects14030245 (PMC10051610; doi:10.3390/insects14030245)
Supplement: Supplementary file 1 [file insects-14-00245-s001.zip]

Archive with 1 entries (1 files):
- insects-2216202-supplementary.pdf
